# Supplementary material for: Changes in Competitors, Stress Tolerators, and Ruderals (CSR) Ecological Strategies after the Introduction of Shrubs and Trees in Disturbed Semiarid Steppe Grasslands in Hulunbuir, Inner Mongolia
Source: Biology (Basel). 2023 Nov 30;12(12):1479. doi: 10.3390/biology12121479 (PMC10740407; doi:10.3390/biology12121479)
Supplement: Supplementary file 1 [file biology-12-01479-s001.zip]

Archive with 1 entries (1 files):
- biology-2657407-supplementary.pdf
